# Supplementary material for: Blood Parasites and Health Status of Hibernating and Non-Hibernating Noctule Bats (Nyctalus noctula)
Source: Microorganisms. 2022 May 14;10(5):1028. doi: 10.3390/microorganisms10051028 (PMC9143927; doi:10.3390/microorganisms10051028)
Supplement: Supplementary file 1 [file microorganisms-10-01028-s001.zip]

Archive with 1 entries (1 files):
- microorganisms-1685031-supplementary.xlsx
