# Supplementary material for: Blood Parasites and Health Status of Hibernating and Non-Hibernating Noctule Bats (Nyctalus noctula)
Source: Microorganisms. 2022 May 14;10(5):1028. doi: 10.3390/microorganisms10051028 (PMC9143927; doi:10.3390/microorganisms10051028)
Supplement: Supplementary file 1 [file microorganisms-10-01028-s001.zip › microorganisms-1685031-supplementary.xlsx]

## Sheet: Blood analysis dataset 
Na (mmol/l)	K (mmol/l)	Cl (mmol/l)	tCO2 (mmol/l)	BUN (mmol/l)	glu (mmol/l)	hct (l/l)	pH	pCO2 (kPa)	HCO3 (mmol/l)	BE (mmol/l)	AnGap (mmol/l)	Hb (g/l)	Neutrophils (%)	Lymphocytes (%)	Eosinophils (%)	Monocytes (%)	Basophils (%)	Age	Sex	Infection status	Period	ID
150	5.5	115	26	17.4	5.8	47	7.37	5.7	24.7	-1	16	160	71	29	0	0	0	ad	m	negative	hibernation	C1
152	6.8	118	25	17.5	5.8	51	7.417	4.96	24	-1	17	173	62	34	4	0	0	ad	m	negative	hibernation	C4
149	6.4	118	27	16.8	3.3	48	7.31	6.72	25.4	-1	12	163	72	22	2	1	0	ad	m	negative	hibernation	C5
148	6.3	109	33	10.4	5.6	47	7.4	6.82	31.7	7	14	160	73	26	1	0	0	ad	m	T. dionisii	hibernation	C6
145	5.5	106	30	7.4	2.3	51	7.34	7.08	28.7	3	16	173	53	46	1	0	0	ad	m	negative	hibernation	C7
148	6.6	117	22	20.9	7.6	43	7.28	5.84	20.6	-6	17	146	45	53	2	0	0	ad	m	negative	hibernation	C8
150	7.6	120	18	22.8	7.4	47	7.311	4.53	17.1	-9	20	160	57	37	6	0	0	ad	m	B. vesperuginis	hibernation	C9
147	6.3	115	30	18.8	5.5	51	7.321	7.3	28.3	2	10	173	40	58	2	0	0	ad	m	negative	hibernation	C10
152	6.5	117	28	16.1	5.8	51	7.322	6.79	26.3	0	15	173	52	44	4	0	0	ad	m	T. dionisii	hibernation	C13
156	5.8	119	29	18.8	3.6	48	7.316	7.19	27.5	1	15	163	66	34	0	0	0	ad	m	negative	hibernation	C15
151	8.3	119	28	26	5.4	49	7.52	4.38	26.8	4	14	167	52	43	5	0	0	ad	f	negative	hibernation	D2
148	6	109	29	14	7.2	51	7.357	6.5	27.4	2	18	173	62	37	1	0	0	ad	f	negative	hibernation	D3
141	8.8	108	25	16.4	7.3	48	7.462	4.53	24.2	0	17	163	79	19	2	0	0	ad	f	T. dionisii	hibernation	D4
151	7.8	120	28	19.9	4.4	47	7.517	4.44	27	4	12	160	77	22	0	0	1	ad	f	negative	hibernation	D7
152	5.8	115	32	18.9	3.6	44	7.394	6.69	30.7	6	12	150	51	47	2	0	0	ad	f	negative	hibernation	D8
156	7.8	126	23	22.4	4.4	51	7.478	4.01	22.3	-1	15	173	60	36	3	0	1	ad	f	T. dionisii	hibernation	D9
145	6	110	27	20.2	4.9	49	7.398	5.65	26.2	1	15	167	59	37	4	0	0	ad	f	T. dionisii	hibernation	D10
148	5.6	115	19	12.2	5.7	44	7.318	4.58	17.6	-9	21	150	71	18	11	0	0	ad	f	B. vesperuginis	hibernation	D11
151	6.3	115	28	14.9	5	54	7.425	5.37	26.4	2	16	184	47	45	5	1	2	ad	f	negative	hibernation	D12
153	4.6	116	27	13.1	4.4	47	7.332	6.5	25.8	0	16	160	69	30	1	0	0	ad	f	negative	hibernation	D14
151	5.7	111	27	18.7	7.1	49	7.382	5.83	26	1	20	167	55	41	4	0	0	ad	f	B. vesperuginis	hibernation	D15
145	4.7	106	27	50	3.5	37	7.247	7.74	25.3	-2	19	126	76	24	0	0	0	ad	m	negative L	post-hibernation	C1
150	5.2	114	24	37.9	2.6	53	7.254	6.85	22.8	-4	18	180	75	24	1	0	0	ad	m	negative L	post-hibernation	C4
140	6.2	106	17	43.6	8.2	45	7.196	5.33	15.5	-13	25	153	77	22	1	0	0	ad	m	negative L	post-hibernation	C5
156	7.3	109	28	42.5	5.9	47	7.328	6.67	26.3	0	28	160	90	10	0	0	0	ad	m	T. dionisii L	post-hibernation	C6
145	5.1	110	24	26.1	2.5	49	7.306	6.14	23	-3	17	167	80	18	2	0	0	ad	m	negative L	post-hibernation	C7
149	5.3	117	23	27.6	8.6	41	7.343	5.35	21.8	-4	16	139	87	13	0	0	0	ad	m	negative L	post-hibernation	C8
161	6.6	125	22	43.3	4.6	51	7.286	5.88	21	-6	22	173	65	35	0	0	0	ad	m	B. vesperuginis L	post-hibernation	C9
153	6.9	115	18	50	8.1	51	7.277	4.93	17.2	-10	27	173	80	19	1	0	0	ad	m	negative L	post-hibernation	C10
178	6.2	NA	26	38.5	6.6	53	7.286	6.87	24.6	-2	NA	180	63	35	2	0	0	ad	m	T. dionisii L	post-hibernation	C13
157	5.5	120	27	30.2	2.1	51	7.276	7.24	25.3	-2	17	173	73	27	0	0	0	ad	m	negative L	post-hibernation	C15
143	6.8	119	18	24	1.1	42	7.371	3.98	17.3	-8	14	143	54	46	0	0	0	ad	f	negative L	post-hibernation	D2
162	5.7	121	26	26.4	11.8	49	7.287	6.88	24.6	-2	22	167	64	36	0	0	0	ad	f	negative L	post-hibernation	D3
152	6.3	127	19	27.6	1.1	48	7.241	5.65	18.2	-9	13	163	15	85	0	0	0	ad	f	T. dionisii L	post-hibernation	D4
137	6.2	111	21	14.5	1.2	42	7.345	4.94	20.2	-5	12	143	58	42	0	0	0	ad	f	negative L	post-hibernation	D7
165	5.1	125	30	28.6	6.1	49	7.339	7.1	28.7	3	17	167	65	34	1	0	0	ad	f	negative L	post-hibernation	D8
151	5.4	119	25	14.5	1.8	46	7.201	7.85	23.1	-5	15	156	47	52	1	0	0	ad	f	T. dionisii L	post-hibernation	D9
153	6.7	122	24	28.6	3.8	51	7.357	5.41	22.8	-3	15	173	53	46	1	0	0	ad	f	T. dionisii L	post-hibernation	D10
148	5.1	121	15	16.8	6.2	37	7.296	3.75	13.7	-13	19	126	68	30	2	0	0	ad	f	B. vesperuginis L	post-hibernation	D11
158	4.9	116	27	23.4	4.6	55	7.344	6.27	25.7	0	21	187	74	26	0	0	0	ad	f	negative L	post-hibernation	D12
159	5.5	122	27	28.4	5.7	45	7.299	6.98	25.7	-1	17	153	82	17	1	0	0	ad	f	negative L	post-hibernation	D14
165	5.9	NA	19	50	8.6	53	7.191	6.2	17.8	-10	NA	180	52	48	0	0	0	ad	f	B. vesperuginis L	post-hibernation	D15
